# Supplementary material for: Flexible and Wearable Zinc-Ion Hybrid Supercapacitor Based on Double-Crosslinked Hydrogel for Self-Powered Sensor Application
Source: Materials (Basel). 2022 Feb 26;15(5):1767. doi: 10.3390/ma15051767 (PMC8911391; doi:10.3390/ma15051767)
Supplement: Supplementary file 1 [file materials-15-01767-s001.zip]

Archive with 1 entries (1 files):
- materials-1606793-supplementary.pdf
